# Supplementary material for: Dysregulated glucose metabolism in the visual cortex of human subjects with mild cognitive impairment and Alzheimer’s disease
Source: Front Aging Neurosci. 2026 Apr 9;18:1710075. doi: 10.3389/fnagi.2026.1710075 (PMC13102864; doi:10.3389/fnagi.2026.1710075)
Supplement: Supplementary file 3 [file Data_sheet_1.csv]

Metabolite	FC	log2(FC)	pval	name-Log10(p)
spermidine	0.20394	-2.2938	0.0025747	2.5893
trans-urocanate	0.2161	-2.2102	0.0030742	2.5123
histamine	0.1747	-2.517	0.0052455	2.2802
cysteinylglycine disulfide*	0.28283	-1.822	0.0071749	2.1442
2-oxoarginine*	0.32443	-1.624	0.0071764	2.1441
fructose 1,6-diphosphate	0.071354	-3.8089	0.0086376	2.0636
dodecadienoate (12:2)*	0.28677	-1.8021	0.0098882	2.0049
tetrahydrocortisol glucuronide	0.10679	-3.2271	0.011101	1.9547
1-meadoylglycerol (20:3n9)*	0.088236	-3.5025	0.011654	1.9335
glycerophosphoserine*	3.0155	1.5924	0.012471	1.9041
2R,3R-dihydroxybutyrate	0.23922	-2.0636	0.020052	1.6978
NADH	1.5765	0.65675	0.020197	1.6947
lanthionine	0.27018	-1.888	0.02359	1.6273
1-methylhistamine	0.35554	-1.4919	0.027397	1.5623
7-hydroxycholesterol (alpha or beta)	0.38893	-1.3624	0.031949	1.4955
pregnenetriol disulfate*	1.5503	0.63253	0.034369	1.4638
erythronate*	0.60502	-0.72495	0.035702	1.4473
nervonoylcarnitine (C24:1)*	1.626	0.7013	0.042235	1.3743
phosphoenolpyruvate	1.7032	0.76822	0.04266	1.37
acetyl CoA	1.8739	0.90601	0.043852	1.358
creatinine	0.37275	-1.4237	0.044304	1.3536
gamma-glutamylglutamate	0.32096	-1.6395	0.044542	1.3512
behenoylcarnitine (C22)*	1.6368	0.71086	0.04455	1.3511
deoxycarnitine	0.39122	-1.3539	0.04509	1.3459
1-stearoyl-2-oleoyl-GPC (18:0/18:1)	0.48859	-1.0333	0.049584	1.3047
pyruvate	0.41872	-1.256	0.049677	1.3038
