# Supplementary material for: Dysregulated glucose metabolism in the visual cortex of human subjects with mild cognitive impairment and Alzheimer’s disease
Source: Front Aging Neurosci. 2026 Apr 9;18:1710075. doi: 10.3389/fnagi.2026.1710075 (PMC13102864; doi:10.3389/fnagi.2026.1710075)
Supplement: Supplementary file 4 [file Data_sheet_2.csv]

Metabolite	FC	log2(FC)	pval	name-Log10(p)
donepezil	290520	18.148	6.94E-06	5.1584
N-acetylhistidine	0.078993	-3.6621	0.00020093	3.697
1-palmityl-GPE (O-16:0)*	3.8755	1.9544	0.00026861	3.5709
1-stearyl-GPE (O-18:0)*	3.8755	1.9544	0.00049279	3.3073
homocarnosine	0.15444	-2.6948	0.00053774	3.2694
guanosine	0.24243	-2.0444	0.00072258	3.1411
N,N-dimethyl-pro-pro	0.41808	-1.2581	0.0010031	2.9986
N-acetylglucosaminylasparagine	0.24387	-2.0358	0.0015962	2.7969
cortisol	3.6957	1.8858	0.0017658	2.7531
cytidine 2' or 3'-monophosphate	3.1827	1.6703	0.0018733	2.7274
N-acetylaspartate (NAA)	0.14379	-2.7979	0.0022661	2.6447
N-acetyl-3-methylhistidine*	0.091713	-3.4467	0.0024478	2.6112
N-acetylputrescine	0.2124	-2.2352	0.0032054	2.4941
trans-urocanate	0.22168	-2.1734	0.0034534	2.4618
trigonelline (N'-methylnicotinate)	0.11716	-3.0934	0.0035001	2.4559
NAD+	0.33458	-1.5796	0.003545	2.4504
3'-AMP	3.1628	1.6612	0.0036284	2.4403
5-hydroxyindoleacetate	0.46591	-1.1019	0.0039925	2.3988
arachidonoyl ethanolamide	0.43803	-1.1909	0.0048864	2.311
docosahexaenoylcarnitine (C22:6)*	0.48543	-1.0427	0.0055902	2.2526
quinate	0.21604	-2.2106	0.0060077	2.2213
N-acetyl-aspartyl-glutamate	0.23887	-2.0657	0.006226	2.2058
caprylate (8:0)	0.38308	-1.3843	0.0066591	2.1766
3'-dephospho-acetyl-CoA	0.20455	-2.2895	0.0070308	2.153
phosphoenolpyruvate	4.3095	2.1075	0.0076043	2.1189
caffeine	0.038888	-4.6845	0.0076116	2.1185
1-methylhistamine	0.60657	-0.72126	0.0080431	2.0946
1-arachidonoyl-GPI (20:4)*	0.26603	-1.9103	0.0082429	2.0839
phosphoethanolamine	0.27168	-1.88	0.0088889	2.0512
palmitoyl-docosahexaenoyl-glycerol (16:0/22:6) [1]*	0.23099	-2.1141	0.0095685	2.0192
corticosterone	2.3737	1.2471	0.0096333	2.0162
N-acetyl-2-aminoadipate	2.9937	1.5819	0.01003	1.9987
heptadecasphingosine (d17:1)	4.7578	2.2503	0.010037	1.9984
acetyl CoA	0.42402	-1.2378	0.011121	1.9538
N-acetylthreonine	0.37457	-1.4167	0.011276	1.9479
sphingadienine	5.5081	2.4616	0.011431	1.9419
1-palmityl-2-arachidonoyl-GPC (O-16:0/20:4)*	2.7542	1.4616	0.012542	1.9016
guanosine 3'-monophosphate	2.9205	1.5462	0.012866	1.8906
glycerophosphorylcholine	1.7721	0.82547	0.013149	1.8811
maltotetraose	1.7693	0.82316	0.01338	1.8735
1-linoleoyl-2-arachidonoyl-GPC (18:2/20:4n6)*	0.20931	-2.2563	0.0142	1.8477
3-phosphoglycerate	3.1974	1.6769	0.014385	1.8421
N6-acetyllysine	2.8419	1.5068	0.014763	1.8308
FAD	0.2142	-2.223	0.014969	1.8248
dehydroascorbate	2.1401	1.0977	0.015153	1.8195
adenosine 2'-monophosphate (2'-AMP)	2.5384	1.3439	0.015192	1.8184
1-stearoyl-2-meadoyl-GPC (18:0/20:3n9)*	0.38135	-1.3908	0.015474	1.8104
choline	0.24716	-2.0165	0.015831	1.8005
dihydroxyacetone phosphate	3.1066	1.6354	0.015883	1.7991
ethyl beta-glucopyranoside	0.19769	-2.3387	0.016136	1.7922
N1-methyl-4-pyridone-3-carboxamide	0.31969	-1.6453	0.01618	1.791
1-(1-enyl-palmitoyl)-GPE (P-16:0)*	2.1267	1.0886	0.016327	1.7871
1-eicosenoyl-GPC (20:1)*	0.48797	-1.0351	0.016636	1.779
2-aminoadipate	3.0785	1.6222	0.017072	1.7677
3-hydroxyhexanoylcarnitine (2)	0.064956	-3.9444	0.017796	1.7497
adenosine	0.36784	-1.4429	0.018411	1.7349
N-acetylasparagine	0.1706	-2.5513	0.018429	1.7345
serotonin	0.33596	-1.5736	0.019877	1.7016
N(1)-acetylspermine	12.238	3.6133	0.019888	1.7014
isocitrate	0.36427	-1.4569	0.020589	1.6864
caproate (6:0)	0.29903	-1.7417	0.020621	1.6857
3-amino-2-piperidone	0.47076	-1.0869	0.021482	1.6679
N-acetyltaurine	0.52577	-0.92749	0.022698	1.644
gamma-glutamylthreonine	0.37205	-1.4264	0.022847	1.6412
cyclic adenosine diphosphate-ribose	0.70493	-0.50444	0.022894	1.6403
2-hydroxyadipate	0.40896	-1.29	0.023016	1.638
glycerophosphoethanolamine	2.1478	1.1029	0.023115	1.6361
uridine 2'-monophosphate	1.9904	0.99303	0.02362	1.6267
6-phosphogluconate	2.0725	1.0514	0.023782	1.6237
arachidonoylcarnitine (C20:4)	0.39146	-1.3531	0.025671	1.5906
valine	3.1023	1.6333	0.025953	1.5858
1-stearoyl-2-docosapentaenoyl-GPC (18:0/22:5n6)*	0.31891	-1.6488	0.026482	1.5771
maltotriose	1.5487	0.63103	0.027211	1.5653
citrate	0.34056	-1.554	0.027896	1.5545
3-(3-amino-3-carboxypropyl)uridine*	0.36853	-1.4402	0.028676	1.5425
N-acetyl-beta-alanine	0.47886	-1.0623	0.02893	1.5386
methylphosphate	0.31277	-1.6768	0.029054	1.5368
methionine sulfoxide	2.4614	1.2995	0.029088	1.5363
1-stearoyl-2-docosapentaenoyl-GPC (18:0/22:5n3)*	0.14152	-2.8209	0.029847	1.5251
NADHX*	0.19708	-2.3431	0.030341	1.518
3'-UMP	1.898	0.92448	0.030493	1.5158
1-oleoyl-2-arachidonoyl-GPI (18:1/20:4)*	0.13941	-2.8426	0.030691	1.513
caprate (10:0)	0.24478	-2.0305	0.031321	1.5042
pantothenate	0.54636	-0.87207	0.031455	1.5023
tryptophan	2.6185	1.3887	0.031885	1.4964
taurine	0.22507	-2.1516	0.03212	1.4932
N1-methyl-2-pyridone-5-carboxamide	0.33497	-1.5779	0.033272	1.4779
N-acetylglutamate	0.4753	-1.0731	0.033686	1.4726
2-hydroxyglutarate	1.764	0.81886	0.033888	1.47
palmitoyl-dihomo-linolenoyl-glycerol (16:0/20:3n3 or 6) [2]*	1.826	0.86869	0.034156	1.4665
ADP	0.76664	-0.38338	0.035129	1.4543
glucose 6-phosphate	1.8867	0.9159	0.035882	1.4451
valylglycine	2.1046	1.0736	0.036024	1.4434
cytidine 5'-monophosphate	0.58596	-0.77111	0.036112	1.4423
benzoate	0.60547	-0.72388	0.0363	1.4401
GDP	0.49406	-1.0172	0.03704	1.4313
phenylalanine	2.3129	1.2097	0.038263	1.4172
saccharopine	2.2317	1.1581	0.03895	1.4095
3-hydroxy-2-ethylpropionate	1.9632	0.9732	0.039937	1.3986
nicotinamide ribonucleotide	0.61001	-0.7131	0.041267	1.3844
UDP-glucose	1.6242	0.69973	0.043091	1.3656
5-methylcytidine	6.0584	2.5989	0.046325	1.3342
pregnenetriol disulfate*	24.585	4.6197	0.04649	1.3326
histidylalanine	1.8547	0.89116	0.046736	1.3303
1-linoleoyl-2-docosahexaenoyl-GPC (18:2/22:6)*	0.42061	-1.2495	0.047525	1.3231
glutarate	3.4241	1.7757	0.047627	1.3221
3-hydroxystachydrine*	0.39898	-1.3256	0.047898	1.3197
hexadecasphingosine (d16:1)*	4.2199	2.0772	0.049426	1.306
