# Supplementary material for: Dysregulated glucose metabolism in the visual cortex of human subjects with mild cognitive impairment and Alzheimer’s disease
Source: Front Aging Neurosci. 2026 Apr 9;18:1710075. doi: 10.3389/fnagi.2026.1710075 (PMC13102864; doi:10.3389/fnagi.2026.1710075)
Supplement: Supplementary file 5 [file Data_sheet_3.csv]

Metabolite	FC	log2(FC)	pval	name -Log10(p)
3'-dephospho-acetyl-CoA	0.12461	-3.0045	3.27E-06	5.4855
NADHX*	0.1808	-2.4675	3.34E-06	5.4764
acetyl CoA	0.22628	-2.1439	8.15E-06	5.0888
glycerophosphoinositol*	0.16325	-2.6148	1.62E-05	4.791
fructose 1,6-diphosphate	18.16	4.1827	2.69E-05	4.5696
1-palmityl-GPE (O-16:0)*	10.661	3.4143	3.16E-05	4.501
dehydroascorbate	6.6793	2.7397	4.24E-05	4.3724
NAD+	0.16947	-2.5609	4.63E-05	4.334
1-(1-enyl-palmitoyl)-GPE (P-16:0)*	5.7934	2.5344	6.45E-05	4.1907
NADH	0.079918	-3.6453	6.87E-05	4.1629
1-arachidonoyl-GPI (20:4)*	0.29181	-1.7769	0.00019377	3.7127
1-oleoyl-2-arachidonoyl-GPI (18:1/20:4)*	0.10207	-3.2924	0.00046399	3.3335
1-linoleoyl-2-arachidonoyl-GPC (18:2/20:4n6)*	0.19779	-2.338	0.00052261	3.2818
donepezil	7.2574	2.8594	0.00056696	3.2464
arachidonoyl ethanolamide	0.41495	-1.269	0.0011798	2.9282
1-stearyl-GPE (O-18:0)*	2.9872	1.5788	0.0012452	2.9047
hypoxanthine	0.20458	-2.2893	0.0012915	2.8889
cortisol	3.5607	1.8322	0.0013135	2.8816
pregnenetriol disulfate*	15.855	3.9869	0.00138	2.8601
choline	0.29803	-1.7465	0.001505	2.8225
cysteinylglycine disulfide*	5.4513	2.4466	0.0016791	2.7749
1-myristoyl-GPC (14:0)	0.24494	-2.0295	0.0017363	2.7604
glycerophosphorylcholine	3.0647	1.6157	0.0018147	2.7412
valylleucine	9.4946	3.2471	0.0019766	2.7041
N-acetylhistidine	0.10811	-3.2094	0.0019864	2.7019
cytidine 2' or 3'-monophosphate	4.7728	2.2548	0.002029	2.6927
saccharopine	3.9479	1.9811	0.002035	2.6914
3-hydroxyhexanoylcarnitine (2)	0.08893	-3.4912	0.0024435	2.612
betaine	0.29833	-1.745	0.0027773	2.5564
nervonoylcarnitine (C24:1)*	0.36249	-1.464	0.0029124	2.5358
uridine 2'-monophosphate	4.7278	2.2412	0.0030128	2.521
glucose	5.3085	2.4083	0.0030576	2.5146
valylglycine	4.3666	2.1265	0.0032513	2.4879
3'-AMP	3.1729	1.6658	0.0033392	2.4764
3-hydroxyoctanoate	0.25548	-1.9687	0.0034927	2.4568
guanosine 3'-monophosphate	6.2375	2.641	0.0035344	2.4517
1-meadoylglycerol (20:3n9)*	10.155	3.3441	0.0036827	2.4338
1-stearyl-GPC (O-18:0)*	3.2121	1.6835	0.0038284	2.417
1-palmityl-2-arachidonoyl-GPC (O-16:0/20:4)*	4.2615	2.0914	0.0038291	2.4169
nicotinamide ribonucleotide	0.42535	-1.2333	0.0044493	2.3517
glycylisoleucine	4.6158	2.2066	0.0046063	2.3366
1-dihomo-linolenylglycerol (20:3)	3.9573	1.9845	0.0047105	2.3269
uridine-2',3'-cyclic monophosphate	4.615	2.2063	0.0049074	2.3092
citrate	0.4793	-1.061	0.0049342	2.3068
3-formylindole	3.4595	1.7906	0.0050739	2.2947
2-oxoarginine*	3.2693	1.709	0.0058914	2.2298
maltotetraose	3.2179	1.6861	0.0060887	2.2155
quinate	0.21937	-2.1886	0.0063858	2.1948
GDP	0.34119	-1.5513	0.0064821	2.1883
N-acetyl-3-methylhistidine*	0.18147	-2.4622	0.0066987	2.174
3-hydroxyhexanoate	0.16462	-2.6028	0.0068734	2.1628
4-cholesten-3-one	2.7561	1.4626	0.0069093	2.1606
histidylalanine	30.727	4.9414	0.0069251	2.1596
thiamin diphosphate	0.16591	-2.5915	0.0070655	2.1509
adenosine 2'-monophosphate (2'-AMP)	3.4835	1.8006	0.0071105	2.1481
maltose	5.2807	2.4007	0.007395	2.1311
palmitoyl-dihomo-linolenoyl-glycerol (16:0/20:3n3 or 6) [2]*	2.8271	1.4993	0.0076027	2.119
dihydroxyacetone phosphate	3.7022	1.8884	0.0078546	2.1049
alanylleucine	7.5222	2.9112	0.0080141	2.0961
2-aminoadipate	3.1271	1.6448	0.0081754	2.0875
homocarnosine	0.27282	-1.874	0.0085009	2.0705
phenylalanine	2.1478	1.1029	0.008603	2.0653
threonylphenylalanine	9.4557	3.2412	0.0086474	2.0631
methionine sulfoxide	2.4811	1.311	0.0087101	2.06
leucylglutamine*	7.8417	2.9712	0.0088895	2.0511
leucylglycine	8.4384	3.077	0.0089603	2.0477
1-linoleoyl-GPI (18:2)*	0.58516	-0.7731	0.009019	2.0448
vanillactate	20.599	4.3645	0.0093788	2.0279
valylglutamine	7.1647	2.8409	0.0094919	2.0226
myo-inositol	3.4905	1.8034	0.0097879	2.0093
maltotriose	2.7859	1.4782	0.0098203	2.0079
1-(1-enyl-stearoyl)-GPE (P-18:0)*	5.1069	2.3524	0.010248	1.9894
phosphoethanolamine	0.22018	-2.1833	0.010257	1.989
o-tyrosine	4.0228	2.0082	0.010647	1.9728
mannose	4.9071	2.2949	0.010663	1.9721
N1-methyl-4-pyridone-3-carboxamide	0.30258	-1.7246	0.010852	1.9645
imidazole lactate	2.8068	1.4889	0.011133	1.9534
tetrahydrocortisol glucuronide	10.072	3.3322	0.011606	1.9353
spermidine	6.0014	2.5853	0.011747	1.9301
phenylalanylglycine	4.0692	2.0247	0.011917	1.9238
2S,3R-dihydroxybutyrate	3.1094	1.6366	0.011974	1.9217
UDP-glucose	4.7666	2.2529	0.012044	1.9192
glycerate	2.6259	1.3928	0.012295	1.9103
tryptophylglycine	4.3254	2.1128	0.012549	1.9014
3beta-hydroxy-5-cholestenoate	3.1165	1.6399	0.012952	1.8877
lignoceroylcarnitine (C24)*	0.45971	-1.1212	0.013304	1.876
1-(1-enyl-palmitoyl)-GPC (P-16:0)*	3.3262	1.7339	0.013548	1.8681
N1-methyl-2-pyridone-5-carboxamide	0.30096	-1.7324	0.01365	1.8649
glycylleucine	4.9952	2.3205	0.01367	1.8642
S-adenosylmethionine	3.8433	1.9423	0.013754	1.8616
glycerophosphoethanolamine	2.8535	1.5127	0.014052	1.8523
1-(1-enyl-palmitoyl)-2-palmitoleoyl-GPC (P-16:0/16:1)*	4.3796	2.1308	0.01439	1.8419
2-palmitoylglycerol (16:0)	6.5436	2.7101	0.014735	1.8316
3-hydroxy-2-ethylpropionate	2.7208	1.4441	0.015172	1.819
cysteinylglycine	9.546	3.2549	0.015333	1.8144
1-linoleoyl-2-docosahexaenoyl-GPC (18:2/22:6)*	0.34902	-1.5186	0.015662	1.8051
tryptophan	2.6771	1.4207	0.0159	1.7986
N-formylphenylalanine	5.5777	2.4797	0.016171	1.7913
gamma-glutamylphenylalanine	2.4291	1.2804	0.016619	1.7794
3-hydroxydecanoate	0.29382	-1.767	0.017414	1.7591
guanosine 2'-monophosphate	5.7261	2.5176	0.017481	1.7574
sphingomyelin (d18:2/18:1)*	2.432	1.2821	0.01754	1.756
caprylate (8:0)	0.4885	-1.0336	0.01781	1.7493
dehydroepiandrosterone sulfate	3.5213	1.8161	0.017992	1.7449
phenyllactate (PLA)	2.5313	1.3399	0.018009	1.7445
tetracosadienoylcarnitine (C24:2)*	0.35611	-1.4896	0.018707	1.728
1-palmitoyl-2-dihomo-linolenoyl-GPC (16:0/20:3n3 or 6)*	0.3428	-1.5446	0.018748	1.727
histamine	4.2243	2.0787	0.018868	1.7243
N-acetylaspartate (NAA)	0.13654	-2.8726	0.018957	1.7222
benzoate	0.52696	-0.92423	0.019076	1.7195
riboflavin	0.55666	-0.84512	0.019586	1.7081
2-arachidonoylglycerol (20:4)	5.387	2.4295	0.019621	1.7073
isobutyrylcarnitine	3.6049	1.85	0.019655	1.7065
3'-UMP	8.2051	3.0365	0.020468	1.6889
1-(1-enyl-palmitoyl)-2-oleoyl-GPC (P-16:0/18:1)*	4.2352	2.0824	0.020636	1.6854
7-hydroxycholesterol (alpha or beta)	1.5674	0.64835	0.020871	1.6805
3-methoxytyrosine	8.5636	3.0982	0.020988	1.678
heptadecasphingosine (d17:1)	2.8418	1.5068	0.021333	1.6709
tyrosylglycine	3.0588	1.6129	0.02162	1.6651
2-oleoylglycerol (18:1)	3.4362	1.7808	0.021651	1.6645
N-acetyl-2-aminoadipate	2.3512	1.2334	0.022109	1.6554
isoleucylglycine	3.1398	1.6507	0.022299	1.6517
FAD	0.1879	-2.412	0.023073	1.6369
creatinine	2.9445	1.558	0.023493	1.6291
corticosterone	1.7455	0.80366	0.024385	1.6129
2-linoleoylglycerol (18:2)	2.8551	1.5135	0.024517	1.6105
indolelactate	6.0147	2.5885	0.02454	1.6101
pregnenediol disulfate (C21H34O8S2)*	4.0418	2.015	0.024927	1.6033
glucose 6-phosphate	4.5483	2.1853	0.025135	1.5997
4-methylcatechol sulfate	6.6622	2.736	0.025459	1.5942
inositol 1-phosphate	3.9557	1.9839	0.025487	1.5937
N-lactoyl phenylalanine	2.1121	1.0786	0.025651	1.5909
6-phosphogluconate	6.8079	2.7672	0.027418	1.562
glycylvaline	3.8738	1.9537	0.027458	1.5613
N(1)-acetylspermine	6.6965	2.7434	0.027909	1.5543
androsterone sulfate	4.9786	2.3157	0.028333	1.5477
1-palmitoylglycerol (16:0)	3.9012	1.9639	0.028481	1.5454
trans-4-hydroxyproline	4.6015	2.2021	0.029455	1.5308
13-HODE + 9-HODE	5.3432	2.4177	0.02971	1.5271
isocitrate	0.31749	-1.6552	0.029828	1.5254
1-oleoyl-2-docosahexaenoyl-GPC (18:1/22:6)*	0.37951	-1.3978	0.030425	1.5168
N-acetyl-aspartyl-glutamate	0.3256	-1.6188	0.030675	1.5132
3-(4-hydroxyphenyl)lactate	3.1513	1.656	0.03097	1.5091
phenylalanylalanine	5.4488	2.4459	0.031927	1.4958
1,2-distearoyl-GPC (18:0/18:0)	0.4267	-1.2287	0.032012	1.4947
sphingomyelin (d18:2/24:1, d18:1/24:2)*	2.3779	1.2497	0.032396	1.4895
gamma-glutamylleucine	2.7745	1.4722	0.032662	1.486
lanthionine	3.1659	1.6626	0.03269	1.4856
1-stearoyl-GPS (18:0)*	2.5092	1.3272	0.032741	1.4849
behenoylcarnitine (C22)*	0.57595	-0.79598	0.03369	1.4725
nisinate (24:6n3)	3.0339	1.6012	0.033767	1.4715
sphingadienine	2.5038	1.3241	0.035055	1.4553
1-stearoyl-2-arachidonoyl-GPE (18:0/20:4)	0.50349	-0.98997	0.035307	1.4521
1-oleoylglycerol (18:1)	2.7093	1.4379	0.035451	1.4504
N-carbamoylglutamate	0.46673	-1.0993	0.035598	1.4486
N-acetylglucosaminylasparagine	0.54983	-0.86295	0.036431	1.4385
1-palmitoyl-2-stearoyl-GPE (16:0/18:0)*	0.52508	-0.92939	0.036463	1.4381
N-acetylglycine	2.0051	1.0037	0.037092	1.4307
gamma-glutamylvaline	0.95567	-0.065415	0.037121	1.4304
ceramide (d18:1/20:0, d16:1/22:0, d20:1/18:0)*	0.55255	-0.85583	0.038322	1.4165
glycosyl-N-(2-hydroxynervonoyl)-sphingosine (d18:1/24:1(2OH))*	0.47867	-1.0629	0.041654	1.3803
sphingomyelin (d18:2/16:0, d18:1/16:1)*	2.2647	1.1793	0.042237	1.3743
2-hydroxyglutarate	1.7509	0.80806	0.043199	1.3645
ADP	0.78828	-0.34322	0.043694	1.3596
lactosyl-N-palmitoyl-sphingosine (d18:1/16:0)	2.2957	1.1989	0.043847	1.3581
1,2-dipalmitoyl-GPE (16:0/16:0)*	0.54902	-0.86507	0.044081	1.3557
ribitol	0.52468	-0.93049	0.044108	1.3555
N-acetylmethionine sulfoxide	2.101	1.0711	0.047257	1.3255
1-palmityl-GPC (O-16:0)	2.8103	1.4907	0.047521	1.3231
3-hydroxytridecanoate	2.2062	1.1416	0.047886	1.3198
methyl glucopyranoside (alpha + beta)	2.2108	1.1446	0.047894	1.3197
GABA	0.46587	-1.102	0.04828	1.3162
2-arachidonoyl-GPI (20:4)*	0.83088	-0.26729	0.049103	1.3089
